# Supplementary material for: 3D smooth path planning of AUV based on improved ant colony optimization considering heading switching pressure
Source: Sci Rep. 2023 Jul 31;13:12348. doi: 10.1038/s41598-023-39346-5 (PMC10390500; doi:10.1038/s41598-023-39346-5)
Supplement: Supplementary file 1 — Supplementary Information. [file 41598_2023_39346_MOESM1_ESM.zip]

Archive with 7 entries (6 files):
- raw data/IACO.m
- raw data/Instructions for use.docx
- raw data/diedaitu.m
- raw data/field.mat
- raw data/matlab_0.08_90.mat
- raw data/xiuzheng27_yubei.m
- raw data/
