# Supplementary material for: 3D smooth path planning of AUV based on improved ant colony optimization considering heading switching pressure
Source: Sci Rep. 2023 Jul 31;13:12348. doi: 10.1038/s41598-023-39346-5 (PMC10390500; doi:10.1038/s41598-023-39346-5)
Supplement: Supplementary file 1 — Supplementary Information. [file 41598_2023_39346_MOESM1_ESM.zip › raw data/IACO.m]

clc;             
clear all;       
close all;      
%% 
MM=size(field(:,1,1),1);  
Number_allpoints=size(D,1);
D;
%% 
[goalposx,goalposy,goalposz] = ind2sub([n,n,n],goalposind);
[startposx,startposy,startposz] = ind2sub([n,n,n],startposind);
 PLmin=((startposz-goalposz)^(2)+(goalposy-startposy)^(2)+(goalposx-startposx)^(2))^(1/2);
 PLmax=20;
 PAmax=300;
 PAmin=0;

%% theta-sig
Theta_sjg=zeros(Number_allpoints,1);
s=startposind;
g=goalposind;
for j=1:Number_allpoints
          if j==s||j==g
               Theta_sjg(j)=0;
           else    
              [is js ks]=ind2sub([n n n],s); 
              [ij jj kj]=ind2sub([n n n],j);
              [ig jg kg]=ind2sub([n n n],g);
              format bank
             
              cosd=((is-ij)*(ij-ig)+(js-jj)*(jj-jg)+(ks-kj)*(kj-kg))/((((is-ij)^(2)+(js-jj)^(2)+(ks-kj)^(2))^(1/2))*(((ij-ig)^(2)+(jj-jg)^(2)+(kj-kg  )^(2))^(1/2)));
              Theta_sjg(j)=acosd(cosd);
           end
end
%% D_jg,
 D_jg=zeros(Number_allpoints,1);             
 for j=1:Number_allpoints 
     [jx,jy,jz]=ind2sub([n,n,n],j);
     if j~=goalposind  
           D_jg(j)=((jx-goalposx)^2+(jy-goalposy)^2+(jz-goalposz)^2)^0.5; 
       else 
           D_jg(j)=eps; 
     end 
 end 
%% D_ij,
D_ij=zeros(Number_allpoints,Number_allpoints);  
for i=1:Number_allpoints 
    [ix,iy,iz]=ind2sub([n,n,n],i)
for j=1:Number_allpoints 
    [jx,jy,jz]=ind2sub([n,n,n],j)
     D_ij(i,j)=((jx-ix)^2+(jy-iy)^2+(jz-iz)^2)^0.5; 
end
end
%% Eta
 Eta=zeros(Number_allpoints,Number_allpoints);
 for i=1:Number_allpoints
 for j=1:Number_allpoints
     if j~=goalposind 
      Eta(i,j)=1/(D_ij(i,j)^2+D_jg(j)^2+3*D_ij(i,j)*D_jg(j)) ;
       else 
       Eta(i,j)=100; 
     end 
  end
 end 
%% Mu
Mu=zeros(Number_allpoints,27);
%% Theat_ij
THEAT_BC=cell(Number_allpoints,Number_allpoints)

%% Phi
Phi=zeros(Number_allpoints,1);
 for j=1:Number_allpoints
          clear cosd
          Phi(j)=exp((cosd(Theta_sjg(j))+1)/6)
 end
%% 
Tau=ones(Number_allpoints,Number_allpoints);        
Tau=8.*Tau; 
K=100;
M=50; 
Alpha=1.5;
Beta=10;
Gamma=4;
Epsilon=4;
Q=1;
minkfit=1/eps;
minm=0;
mink=0;
minlength=0;
minTortuosity=1/eps;
%%
ROUTES=cell(K,M);     
PL=zeros(K,M);      
PA=zeros(K,M);  
Pfit=zeros(K,M);   
fit_best=zeros(1,K);
%%
for k=1:K 
for m=1:M 
beforpoint=startposind;
currentpoint=startposind; 
Path=startposind;
PL_km=0;
PA_km=0;
Pfit_km=0;
TABUkm=ones(Number_allpoints,1);
TABUkm(startposind)=0;
DD=D;               
DD_currentpoint=DD(currentpoint,:);
DD_currentpoint1=find(DD_currentpoint);
length_D_currentpoint1=size(DD_currentpoint1,2);
for j=1:length_D_currentpoint1
   if TABUkm(DD_currentpoint1(j))==0 
      DD_currentpoint(DD_currentpoint1(j))=0; 
  end 
end 
LJD=find(DD_currentpoint);
 clear length
Len_LJD=length(LJD);
while currentpoint~=goalposind&&Len_LJD>=1 
PP=zeros(Len_LJD,1); 
for i=1:Len_LJD 
     uncheckedpoint=LJD(i);
      cb=beforpoint;
      cc=currentpoint;
      cu=uncheckedpoint;     
   if beforpoint==currentpoint
        theta_ij=0;
   else
          [icc jcc kcc]=ind2sub([n n n], cc);
          [mcb ncb pcb]=ind2sub([n n n],cb);
          [mcu ncu pcu]=ind2sub([n n n],cu);
          format long
          cosd=((mcb-icc)*(icc-mcu)+(ncb-jcc)*(jcc-ncu)+(pcb-kcc)*(kcc-pcu))/((((mcb-icc)^(2)+(ncb-jcc)^(2)+(pcb-kcc)^(2))^(1/2))*(((icc-mcu)^(2)+(jcc-ncu)^(2)+(kcc-pcu  )^(2))^(1/2)));
          theta_ij=acosd(cosd)
   end;
   THEAT_BC{beforpoint,currentpoint}(1,LJD(i) )=theta_ij;
   clear cosd
   Mu(currentpoint,LJD(i))=exp((cosd(theta_ij)+1)/2);
   PP(i)=(Tau(currentpoint,LJD(i))^Alpha)*(Eta(currentpoint,LJD(i))^Beta)*(Mu(currentpoint,LJD(i))^Gamma)*(Phi(LJD(i))^Epsilon);
  end 
sumpp=sum(PP);
PP1=PP/sumpp;
Pcum(1)=PP1(1); 
  for i=2:Len_LJD 
  Pcum(i)=Pcum(i-1)+PP1(i); 
  end 
  rand_nomal=rand;
  clear Select
Select=find(Pcum>=rand_nomal); 
to_visit=LJD(Select(1)); 
Path=[Path,to_visit];
PL_km=PL_km+D(currentpoint,to_visit); 
PA_km=PA_km+THEAT_BC{beforpoint,currentpoint}(1,to_visit)
beforpoint=currentpoint;
currentpoint=to_visit;   
   for kk=1:Number_allpoints 
      if TABUkm(kk)==0 
      DD(currentpoint,kk)=0; 
      DD(kk,currentpoint)=0; 
      end 
   end 
TABUkm(currentpoint)=0;	
DD_currentpoint=DD(currentpoint,:); 
DD_currentpoint1=find(DD_currentpoint); 
length_D_currentpoint1=size(DD_currentpoint1,2);
for j=1:length_D_currentpoint1
    if TABUkm(DD_currentpoint1(j))==0 
       DD_currentpoint(DD_currentpoint1(j))=0; 
    end 
  end 
LJD=find(DD_currentpoint); 
Len_LJD=length(LJD);
end 
 ROUTES{k,m}=Path(:,:); 
    if Path(end)==goalposind 
        format long
       PL(k,m)=PL_km;
       PA(k,m)=PA_km;
     
      kPL(k,m)=(PL(k,m)-PLmin)/(PLmax-PLmin);
      kPA(k,m)=(PA(k,m)-PAmin)/(PAmax-PAmin);
      arfa=0.5;
      beita=1-arfa;
      Pfit(k,m)=arfa*kPL(k,m)+beita*kPA(k,m);
               Pfitkm=Pfit(k,m);
               PLkm=PL(k,m);
               PAkm=PA(k,m);
          if Pfitkm<minkfit
              mink=k;minm=m;minkl=PLkm; minkfit=Pfitkm;minTortuosity=PAkm;           
          end 
   else 
     PL(k,m)=0; 
     PA(k,m)=NaN;
   
     Pfit(k,m)=NaN;
    end 
end
ommiga=100;
Delta_Tau=zeros(Number_allpoints,Number_allpoints);
   for m=1:M 
     if PL(k,m)~=0  
        ROUT=ROUTES{k,m}; 
        TS=length(ROUT)-1;
         PL_km=PL(k,m); 
        fit_km= Pfit(k,m);
        PA_km=PA(k,m);
        for s=1:TS 
          x=ROUT(s); 
          y=ROUT(s+1);
           Delta_Tau(x,y)=Delta_Tau(x,y)+Q/(40*fit_km); 
          Delta_Tau(y,x)=Delta_Tau(y,x)+Q/(40*fit_km); 
     end 
     end 
   end
Rou(1)=0.3;
format bank
Tau=(1-Rou(k))*Tau+Delta_Tau;
fit_kmid_all=Pfit(k,:);
fit_kmid_order=find(Pfit(k,:)~=NaN);
fit_kmid_order_size=size(fit_kmid_order);
if fit_kmid_order_size~=0
    fit_kmid_ans=fit_kmid_all(fit_kmid_order);
    fit_kmid_length=size(fit_kmid_ans,2);
    fit_kmid=sum(fit_kmid_ans)/fit_kmid_length;
    fit_kbest=min(Pfit(k,:));
    Rou_f(k)=0.1*(fit_kmid/fit_kbest)^0.5;
else
     Rou_f(k)=0.02
end
Rou(k+1)=exp(-((Rou(k)-Rou_f(k))^2/2))/(2*pi^0.5);
  clear min
fit_best(k)=fit_kbest;
end


 %% 
  figure(2) 
  minPLength=zeros(K); 
   for i=1:K 
     PLengthK=PL(i,:); 
     Nonzero=find(PLengthK); 
     PLKPLK=PLengthK(Nonzero); 
     minPLength(i)=min( PLKPLK); 
   end 
plot( minPLength); 
hold on 
grid on 
xlabel('lteration times'); 
ylabel('minimum path length'); 

 %% 
figure(4) 
set(0,'defaultfigurecolor','w') 
axis([0,n,0,n,0,n]);
    ObstacleIndex=find(field); 
    ObstacleMM=size(ObstacleIndex,1);
    Obstaclecoordinates=cell(ObstacleMM,1);
    Obstacleblockpoint=cell(ObstacleMM,1);
    
     OptionalpathIndex=find(field==0);
     OptionalpathMM=size(OptionalpathIndex,1);
     Optionalpathcoordinates=cell(ObstacleMM,1);
     Optionalpathpoint=cell(ObstacleMM,1);
    
for i=1:ObstacleMM
    [x,y,k]=ind2sub([n,n,n],ObstacleIndex(i))
    Obstaclecoordinates{i,1}=[x-0.5,y-0.5,k-0.5];
    Obstacleblockpoint{i,1}=[x,y-1,k;
                             x-1,y-1,k;
                             x-1,y,k;
                             x,y,k;
                             x,y-1,k-1;
                             x-1,y-1,k-1;
                             x-1,y,k-1;
                             x,y,k-1;];
    points= Obstacleblockpoint{i,1};
mesh=[1,2,3,4,5,6,7,8];

for i=1:length(mesh(:,1)
    vertices_matrix = [points(mesh(i,:),1),points(mesh(i,:),2),points(mesh(i,:),3)];
  faces_matrix=[ 2 6 7 3;5 1 4 8];
   h=patch('vertices', vertices_matrix,'faces',faces_matrix,'facecolor','1 0 0');
   alpha(1);
  faces_matrix=[1 2 3 4;6 5 8 7];
    h=patch('vertices', vertices_matrix,'faces',faces_matrix,'facecolor','1 1 0');
    alpha(1);
   faces_matrix=[4 3 7 8; 5 6 2 1];
    h=patch('vertices', vertices_matrix,'faces',faces_matrix,'facecolor','b');
    alpha(1);
    hold on
end
end
hold on 
[goalposz,goalposy,goalposx] = ind2sub([n,n,n],goalposind);
[startposz,startposy,startposx] = ind2sub([n,n,n],startposind);
plot3(goalposz-0.5,goalposy-0.5,goalposx-0.5,'ys','MarkerSize',10,'LineWidth',6,'color',[0 1 1]);
hold on;
plot3(startposz-0.5,startposy-0.5,startposx-0.5,'go','MarkerSize',10,'LineWidth',6); 
hold on;
ROUT=ROUTES{mink,minm}; 
LENROUT=length(ROUT); 
 R=ones(LENROUT,3);
for ii=1:LENROUT
 [Rz,Ry,Rx]=ind2sub([n,n,n],ROUT(ii))
R(ii,:)=[Rz-0.5,Ry-0.5,Rx-0.5];
end
plot3(R(:,1),R(:,2),R(:,3),'Color',0.2*ones(3,1),'LineWidth',4)
hold on;
view(-30, 54);
