# Supplementary material for: 3D smooth path planning of AUV based on improved ant colony optimization considering heading switching pressure
Source: Sci Rep. 2023 Jul 31;13:12348. doi: 10.1038/s41598-023-39346-5 (PMC10390500; doi:10.1038/s41598-023-39346-5)
Supplement: Supplementary file 1 — Supplementary Information. [file 41598_2023_39346_MOESM1_ESM.zip › raw data/diedaitu.m]

 %% 
  figure(1) 
set(0,'defaultfigurecolor','w') 
minfit=zeros(1,K); 
   for i=1:K 
     fitK=Pfit(i,:); 
     Nonzero=find(fitK~=NaN); 
     fitKfitK=fitK(Nonzero); 
     minfit(i)=min(fitKfitK); 
     minminfit=min(minfit(:,1));
   end 
x=1:1:100;
plot(x,minfit,'b','LineWidth',1); 
set(gca,'XTick',[0:10:100],'FontSize',14); 
set(gca,'YTick',[0:0.05:1],'FontSize',14); 
xlabel('Iteration times'); 
ylabel('minimum fitness'); 
grid on   
hold on

%% 

figure(2) 
set(0,'defaultfigurecolor','w') 
minPL=zeros(1,K); 
   for i=1:K 
     PLK=PL(i,:); 
     Nonzero=find(PLK~=0); 
     PLKPLK=PLK(Nonzero); 
     minPL(i)=min(PLKPLK); 
     minminPL=min(minPL(:,1));
   end 
x=1:1:100;
plot(x,minPL,'b','LineWidth',1);
set(gca,'XTick',[0:10:100],'FontSize',14); 
set(gca,'YTick',[0:0.5:20],'FontSize',14); 
xlabel('Iteration times'); 
ylabel('minimum path length'); 
grid on 
hold on
%% 
  figure(3) 
set(0,'defaultfigurecolor','w') 
minPA=zeros(1,K); 
   for i=1:K 
     PAK=PA(i,:); 
     Nonzero=find(PAK~=NaN); 
      PAKPAK=PAK(Nonzero); 
     minPA(i)=min(PAKPAK); 
     minminPA=min(minPA(:,1));
   end 
x=1:1:100;
plot(x,minPA,'b','LineWidth',1);
set(gca,'XTick',[0:10:100],'FontSize',14); 
set(gca,'YTick',[0:50:500],'FontSize',14);
xlabel('Iteration times'); 
ylabel('Minimum path tortuosity'); 
grid on 


%%
figure(4) 
set(0,'defaultfigurecolor','w') 
axis([0,n,0,n,0,n]);
    ObstacleIndex=find(field); 
    ObstacleMM=size(ObstacleIndex,1);
    Obstaclecoordinates=cell(ObstacleMM,1);
    Obstacleblockpoint=cell(ObstacleMM,1);
    
     OptionalpathIndex=find(field==0);
     OptionalpathMM=size(OptionalpathIndex,1);
     Optionalpathcoordinates=cell(ObstacleMM,1);
     Optionalpathpoint=cell(ObstacleMM,1);
    
for i=1:ObstacleMM
    [x,y,k]=ind2sub([n,n,n],ObstacleIndex(i))
    Obstaclecoordinates{i,1}=[x-0.5,y-0.5,k-0.5];
    Obstacleblockpoint{i,1}=[x,y-1,k;
                             x-1,y-1,k;
                             x-1,y,k;
                             x,y,k;
                             x,y-1,k-1;
                             x-1,y-1,k-1;
                             x-1,y,k-1;
                             x,y,k-1;];
    points= Obstacleblockpoint{i,1};
mesh=[1,2,3,4,5,6,7,8];%Íø¸ñÐÅÏ¢

for i=1:length(mesh(:,1))%»æÍ¼

    %ÁùÃæÌåµ¥Ôª½áµã×ø±ê

    vertices_matrix = [points(mesh(i,:),1),points(mesh(i,:),2),points(mesh(i,:),3)];
  faces_matrix=[ 2 6 7 3;5 1 4 8];%¸ø³öÃ¿¸öÃæ½ÚµãÐòºÅ£¬Ë³Ê±Õë»òÕßÄæÊ±ÕëÅÅÁÐ
   h=patch('vertices', vertices_matrix,'faces',faces_matrix,'facecolor','1 0 0');%×óÓÒ
   alpha(1);
  faces_matrix=[1 2 3 4;6 5 8 7];%¸ø³öÃ¿¸öÃæ½ÚµãÐòºÅ£¬Ë³Ê±Õë»òÕßÄæÊ±ÕëÅÅÁÐ
    h=patch('vertices', vertices_matrix,'faces',faces_matrix,'facecolor','1 1 0');%ÉÏÏÂ
    alpha(1);
   faces_matrix=[4 3 7 8; 5 6 2 1];%¸ø³öÃ¿¸öÃæ½ÚµãÐòºÅ£¬Ë³Ê±Õë»òÕßÄæÊ±ÕëÅÅÁÐ
    h=patch('vertices', vertices_matrix,'faces',faces_matrix,'facecolor','b');%Ç°ºó
    alpha(1);
    hold on%»æÍ¼
end
end
hold on 
% title('»úÆ÷ÈËÔË¶¯¹ì¼£');
 [goalposz,goalposy,goalposx] = ind2sub([n,n,n],goalposind);
  [startposz,startposy,startposx] = ind2sub([n,n,n],startposind);
  plot3(goalposz-0.5,goalposy-0.5,goalposx-0.5,'ys','MarkerSize',10,'LineWidth',6,'color',[0 1 1]);
             
  hold on;
 
  plot3(startposz-0.5,startposy-0.5,startposx-0.5,'go','MarkerSize',10,'LineWidth',6); 
      
  hold on;
ROUT=ROUTES{mink,minm}; 
LENROUT=length(ROUT); 
 R=ones(LENROUT,3);
for ii=1:LENROUT
 [Rz,Ry,Rx]=ind2sub([n,n,n],ROUT(ii))
R(ii,:)=[Rz-0.5,Ry-0.5,Rx-0.5];
end
plot3(R(:,1),R(:,2),R(:,3),'Color',0.2*ones(3,1),'LineWidth',4)
hold on;
view(-30, 54);%ÓÃÓÃÓÃ
