# Supplementary material for: 3D smooth path planning of AUV based on improved ant colony optimization considering heading switching pressure
Source: Sci Rep. 2023 Jul 31;13:12348. doi: 10.1038/s41598-023-39346-5 (PMC10390500; doi:10.1038/s41598-023-39346-5)
Supplement: Supplementary file 1 — Supplementary Information. [file 41598_2023_39346_MOESM1_ESM.zip › raw data/xiuzheng27_yubei.m]

%% 
MM=size(field(:,1,1),1); 

D=zeros(MM*MM*MM,MM*MM*MM); 

N=zeros(MM*MM*MM);
 
%%
D1=zeros(MM*MM*MM,MM*MM*MM); 
D2=zeros(MM*MM*MM,MM*MM*MM); 
D3=zeros(MM*MM*MM,MM*MM*MM); 

N=zeros(MM*MM*MM);

FC_UV=zeros(MM*MM*MM);

EC_UV=zeros(MM*MM*MM);

PC_UV=zeros(MM*MM*MM);
%% 

for k=1:MM
 for j=1:MM
    for i=1:MM 
        if field(i,j,k)==0 
           u=sub2ind([MM,MM,MM],i,j,k); 

            for p=1:MM
              for n=1:MM  
                for m=1:MM
                    if field(m,n,p)==0 
                       v=sub2ind([MM,MM,MM],m,n,p);  
                       uv=v;
                       im=abs(i-m);jn=abs(j-n); kp=abs(k-p);
  
                       if  im+jn+kp==1
                            FC_UV(u,v)=FC_UV(u,v)+1;
                            D((j-1)*MM+i+(k-1)*MM*MM,(n-1)*MM+m+(p-1)*MM*MM)=(im+jn+kp)^0.5;
                       end
                        if  FC_UV(u,v)~=0
                         N(u,v)=1;
                     end
                end;
            end;
          end;

                    
                         
                     
            end
        end;
    end;
 end;
end;


%%


for k=1:MM
 for j=1:MM
    for i=1:MM 
        if field(i,j,k)==0 
           u=sub2ind([MM,MM,MM],i,j,k); 

            for p=1:MM
              for n=1:MM  
                for m=1:MM
                    if field(m,n,p)==0 
                       
                        v=sub2ind([MM,MM,MM],m,n,p);                 

                        for t=1:MM
                            for s=1:MM
                                for r=1:MM   
                                    if field(r,s,t)==0
                                       uv=sub2ind([MM,MM,MM],r,s,t);
                                          ir=abs(i-r);js=abs(j-s);kt=abs(k-t);
                                          mr=abs(m-r);ns=abs(n-s);pt=abs(p-t);
                                          im=abs(i-m);jn=abs(j-n); kp=abs(k-p);
                                          
                                  
                                                       
                                    if ((ir+js+kt==1)&&(mr+ns+pt==1))&&(N(u,uv)~=0)&&(N(v,uv)~=0)
                                        EC_UV(u,v)=EC_UV(u,v)+1;
                                    
                                        end;
                                     end;
                                   end;
                                end;
                             end;
                                
                                        if EC_UV(u,v)~=0
                                           N(u,v)=1;
                                          end;
                                                                       
                                                if ((im==1&&jn==1&&kp==0)||(im==1&&jn==0&&kp==1)||(im==0&&jn==1&&kp==1))&&(N(u,v)~=0)
                                                     D((j-1)*MM+i+(k-1)*MM*MM,(n-1)*MM+m+(p-1)*MM*MM)=(im+jn+kp)^0.5; 

                                                end;                   
                         end;


                        end;
                   end;
             end;
       end;
    end;
 end;
end;

              
                                              
%% 
%
% 
for k=1:MM
 for j=1:MM
    for i=1:MM 
        if field(i,j,k)==0 
           u=sub2ind([MM,MM,MM],i,j,k); 
%
            for p=1:MM
              for n=1:MM  
                for m=1:MM
                    if field(m,n,p)==0 
                       
                        v=sub2ind([MM,MM,MM],m,n,p);                 
% 
                        for t=1:MM
                            for s=1:MM
                                for r=1:MM   
                                    if field(r,s,t)==0
                                       uv=sub2ind([MM,MM,MM],r,s,t);
                                          ir=abs(i-r);js=abs(j-s);kt=abs(k-t);
                                          mr=abs(m-r);ns=abs(n-s);pt=abs(p-t);
                                           im=abs(i-m);jn=abs(j-n); kp=abs(k-p);
                                  
 % 
                                    if ((ir==1&&js==1&&kt==0)||(ir==0&&js==1&&kt==1)||(ir==1&&js==0&&kt==1))&&(mr+ns+pt==1)&&(N(u,uv)~=0)&&(N(v,uv)~=0)
                                         PC_UV(u,v)=PC_UV(u,v)+1;
                                    end;
                                    end;
                                end;
                            end;
                        end;
                    
                                         % 
                                         if PC_UV(u,v)~=0
                                               N(u,v)=1;
                                             %
                                               if (im==1&&jn==1&&kp==1)&&(PC_UV(u,v)>=1)&&(N(u,v)~=0)
                                                     D((j-1)*MM+i+(k-1)*MM*MM,(n-1)*MM+m+(p-1)*MM*MM)=(im+jn+kp)^0.5; 
                                                end;
                                           end;
                    end;
                end;
              end;
            end;
        end;
    end;
 end;
end;
